# Supplementary material for: Improving Stability and Specificity of CRISPR/Cas9 System by Selective Modification of Guide RNAs with 2′-fluoro and Locked Nucleic Acid Nucleotides
Source: Int J Mol Sci. 2022 Nov 3;23(21):13460. doi: 10.3390/ijms232113460 (PMC9655745; doi:10.3390/ijms232113460)
Supplement: Supplementary file 1 [file ijms-23-13460-s001.zip]

Archive with 1 entries (1 files):
- ijms-1998960-supplementary.pdf
